# Supplementary material for: Phosphate solubilizing rhizobacteria isolated from jujube ziziphus lotus plant stimulate wheat germination rate and seedlings growth
Source: PeerJ. 2021 Jul 2;9:e11583. doi: 10.7717/peerj.11583 (PMC8256818; doi:10.7717/peerj.11583)
Supplement: Supplemental Information 1 [file peerj-09-11583-s001.xlsx]

## Sheet: Paper 1
			Figure 1		Figure 3	Figure 4				Germination rate %		Fresh weight (g)		Dry weight (g)		Length (cm)		Vigor index
		Strain	Soluble P (mg.mL-1)	Final pH	IAA Production (μg.mL-1)	Ammonia Production (μmol.mL-1)			Strain	24H	48H	Shoot	Root	Shoot	Root	Shoot	Root	24H	48H
		C	12	5.9	10.05	0.024			C	33.3333	80	0.189	0.269	0.03	0.146	7.12	4.96	402.667	966.4
		C	11	6.2	8.25	0.011				40	73.3333	0.106	0.334	0.033	0.159	7.1	6.94	561.6	1029.6
		C	11.5	6.3	9	0.016				40	93.3333	0.153	0.294	0.031	0.16	6.14	6.28	496.8	1159.2
		J10	227	4.22	123.6	0.26			J10	46.6667	86.6667	0.16	0.34	0.048	0.169	8.38	7.14	724.267	1345.07
		J10	207.5	4.3	119.67	0.25				46.6667	100	0.234	0.225	0.049	0.15	9.96	8.46	859.6	1842
		J10	215	4.4	121.5	0.25				53.3333	93.3333	0.265	0.304	0.042	0.186	10.82	7.52	978.133	1711.73
		J11	23.5	5.4	196.59	0.23			J11	66.6667	86.6667	0.321	0.446	0.039	0.143	12.64	7.1	1316	1710.8
		J11	18.5	5.38	212.98	0.24				53.3333	86.6667	0.178	0.306	0.041	0.145	11.46	6.58	962.133	1563.47
		J11	19.5	5.45	203.28	0.235				60	100	0.297	0.472	0.044	0.153	12.44	7.84	1216.8	2028
		J12	222	4.1	143.67	0.26			J12	60	93.3333	0.336	0.572	0.044	0.157	11.94	11.08	1381.2	2148.53
		J12	225.5	3.93	81.21	0.28				60	86.6667	0.252	0.481	0.04	0.159	10.9	11.4	1338	1932.67
		J12	224.5	3.8	113.94	0.27				66.6667	100	0.291	0.585	0.045	0.144	11.4	10.8	1480	2220
		J13	230.5	4.03	111.98	0.26			J13	46.6667	80	0.206	0.324	0.036	0.172	10.92	11.54	1048.13	1796.8
		J13	228.5	4.21	79.91	0.248				53.3333	93.3333	0.26	0.304	0.045	0.133	10.4	9.46	1059.2	1853.6
		J13	228	4.18	95	0.25				53.3333	93.3333	0.3	0.376	0.043	0.166	8.6	8.44	908.8	1590.4
		J15	235	4.01	138.99	0.22			J15	53.3333	86.6667	0.164	0.298	0.044	0.112	11	9.92	1115.73	1813.07
		J15	216	3.98	179.28	0.23				60	93.3333	0.321	0.543	0.039	0.154	11.16	10.7	1311.6	2040.27
		J15	224	4	159	0.225				53.3333	93.3333	0.253	0.593	0.047	0.129	10.16	8.44	992	1736
		J153	269.5	3.9	83.35	0.33			J153	60	93.3333	0.341	0.304	0.047	0.142	11.78	8.06	1190.4	1851.73
		J153	258	4.04	117.75	0.32				46.6667	93.3333	0.289	0.337	0.046	0.156	10.62	7.46	843.733	1687.47
		J153	264.5	4.12	100.22	0.325				60	86.6667	0.293	0.32	0.052	0.161	11.14	7.18	1099.2	1587.73
		J154	270	4.65	154.28	0.26			J154	60	93.3333	0.211	0.273	0.043	0.165	10.2	9.46	1179.6	1834.93
		J154	246.5	3.99	116.82	0.25				53.3333	100	0.314	0.361	0.05	0.187	11.26	9.8	1123.2	2106
		J154	259	3.65	134.05	0.255				60	93.3333	0.27	0.295	0.049	0.146	11.24	8.6	1190.4	1851.73
		J155	182	4.28	64.07	0.09			J155	60	86.6667	0.21	0.32	0.046	0.15	11.06	8.46	1171.2	1691.73
		J155	153.5	4.28	50.44	0.1				60	100	0.19	0.29	0.051	0.16	9.68	8.92	1116	1860
		J155	168.5	4.31	57	0.095				73.3333	93.3333	0.24	0.3	0.049	0.17	10.9	9.42	1490.13	1896.53
		J156	220.5	4.16	63.9	0.23			J156	73.3333	100	0.255	0.353	0.046	0.195	10.42	9.06	1428.53	1948
		J156	236.5	4.08	90.72	0.263				66.6667	100	0.17	0.295	0.041	0.168	9.16	6.8	1064	1596
		J156	227	4.11	77.46	0.2465				73.3333	93.3333	0.249	0.27	0.041	0.133	10.48	9.32	1452	1848
		RT	63	4.98
		RT	72.5	5.1
		RT	67	4.9
